# Supplementary material for: Fragmentation of nucleoli in senescent cancer cells is associated with increased levels of polyadenylated transcripts derived from noncoding regions of rDNA units
Source: Eur Biophys J. 2025 Jun 23;54(8):613–23. doi: 10.1007/s00249-025-01773-9 (PMC12678568; doi:10.1007/s00249-025-01773-9)
Supplement: Supplementary file 1 — Supplementary file1 (XLSX 10 KB) [file 249_2025_1773_MOESM1_ESM.xlsx]

## Sheet: TableS1
Table S1. List of experiments and types of analyses.
Experiment [series]	Genomic analysis	RNA-seq	Cytology an immuno labelling	Western blot
Cell cultivaiton, 8 Gy irradiation, 168 h post-irradiation interval	Illumina sequencing, SNV calling, rDNA copy number	Poly-A and total RNA libraries, Illumina sequencing, rRNA quantification, SNV calling	Nucleoli counting and immunostaining with antibodies, beta galactosidase staining	UBF, fibrillarin, lamin A/C
A	+	+ (all intervals)	+	+
B	-	+ (cotrol and senescence)	+	-
C	-	+ (all intervals)	+	+
