# Supplementary material for: Fragmentation of nucleoli in senescent cancer cells is associated with increased levels of polyadenylated transcripts derived from noncoding regions of rDNA units
Source: Eur Biophys J. 2025 Jun 23;54(8):613–23. doi: 10.1007/s00249-025-01773-9 (PMC12678568; doi:10.1007/s00249-025-01773-9)
Supplement: Supplementary file 2 — Supplementary file2 (XLSX 13 KB) [file 249_2025_1773_MOESM2_ESM.xlsx]

## Sheet: TableS2
Table S2. Transcriptomic analysis of selected nuclear genes in the course of senescence transition. The values represent transcription proportion of a given transcript out of total transcripts
Fibrillarin	Time post irradiation [hours]
	0	0.5	24	72	168
MCF7-2022-A	0.0357489	0.034559	0.0180372	0.0148266	0.0151246
MCF7-2022-B	0.0333691				0.0112224
MCF7-2022-C	0.0239724	0.024909	0.0195533	0.0146785	0.0135174
Average	0.0620603	0.029734	0.0187952	0.0147526	0.0132881
S.D.	0.0101686	0.00482502	0.000758066	7.40268e-05	0.00160129
1T-test[control versus irradiated cells]		0.41973	0.0396106	0.0196431	0.00462988
Nucleolin	Time post irradiation [hours]
	0	0.5	24	72	168
MCF7-2022-A	0.0758314	0.0944892	0.0584599	0.0578283	0.0516606
MCF7-2022-B	0.0697816				0.0491697
MCF7-2022-C	0.0702741	0.0776643	0.0467253	0.0529946	0.0502059
Average	0.0719623	0.0860767	0.0525926	0.0554114	0.0503454
S.D.	0.0027432	0.00841244	0.00586734	0.00241681	0.00102168
T-test[control versus irradiated cells]		0.0638606	0.015537	0.00633643	0.000237495
UBF	Time post irradiation [hours]
	0	0.5	24	72	168
MCF7-2022-A	0.0141006	0.0162656	0.0162656	0.015544	0.0117027
MCF7-2022-B	0.0150053				0.0114996
MCF7-2022-C	0.0148756	0.0155251	0.0112102	0.0112102	0.0123317
Average	0.0146605	0.0158954	0.0137379	0.0133771	0.0118447
S.D.	0.000399454	0.000370279	0.00252774	0.00216692	0.000354245
T-test[control versus irradiated cells]		0.036886	0.331784	0.247379	0.000863286
Lamin A/C	Time post irradiation [hours]
	0	0.5	24	72	168
MCF7-2022-A	0.00574669	0.00650441	0.00964541	0.0125497	0.0104833
MCF7-2022-B	0.00726212				0.013552
MCF7-2022-C	0.00753799	0.00707489	0.0124939	0.00953774	0.00991036
Average	0.00684893	0.00678965	0.0110696	0.0110437	0.0113152
S.D.	0.000787498	0.000285243	0.00142422	0.001506	0.00159883
T-test[control versus irradiated cells]		0.470974	0.0230024	0.025693	0.0119638
1Significant differences at >95% probability level are in bold letters
