# Supplementary material for: Fragmentation of nucleoli in senescent cancer cells is associated with increased levels of polyadenylated transcripts derived from noncoding regions of rDNA units
Source: Eur Biophys J. 2025 Jun 23;54(8):613–23. doi: 10.1007/s00249-025-01773-9 (PMC12678568; doi:10.1007/s00249-025-01773-9)
Supplement: Supplementary file 3 — Supplementary file3 (XLSX 15 KB) [file 249_2025_1773_MOESM3_ESM.xlsx]

## Sheet: TableS3
Table S3. Positions of SNVs along 5´ETS and 28S rDNA in MCF-7 genome and transcriptoms	Analysis of variants in rDNA transcriptomes and genomic DNA
location	SNV	Sample	reference variant	variant	others
5'ETS	G640T	DNA	56.6308	40.5018	2.86738
		RNA-con.	76.5141	23.3722	0.113733
		RNA-sen.	75.84	23.87	0.29
5'ETS	T739G	DNA	77.9935	21.6828	0.323625
		RNA-con.	90.69	9.12	0.19
		RNA-sen.	89.66	10.1	0.24
5'ETS	G744T	DNA	74.3671	24.3671	1.26582
		RNA-con.	88.6562	11.2347	0.109075
		RNA-sen.	89.29	10.62	0.09
5'ETS	T1187C	DNA	77.9817	20.1835	1.83486
		RNA-con.	95.83	1.01	3.16
		RNA-sen.	95.44	1.16	3.4
5'ETS	A1372G	DNA	72.4359	26.6026	0.961538
		RNA-con.	99.45	0	0.55
		RNA-sen.	99.58	0.05	0.37
5'ETS	T1756C	DNA	51.6908	48.3092	0
		RNA-con.	45.86	53.7	0.44
		RNA-sen.	47.53	52.14	0.33
5'ETS	T1916G	DNA	78.4173	20.8633	0.719424
		RNA-con.	98.3	1.57	0.13
		RNA-sen.	98.46	1.37	0.17
5'ETS	GT1944-5CG	DNA	65	20	15
		RNA-con.	66.65	32.34	1.01
		RNA-sen.	65.39	34.41	0.2
28S rDNA	A60G	DNA	43.539	56.3446	0.116414
		RNA-con.	68.15	31.55	0.3
		RNA-sen.	68.1	31.65	0.25
28S rDNA	T540C	DNA	75.7951	23.8516	0.353357
		RNA-con.	91.15	3.29	5.56
		RNA-sen.	91.77	4.15	4.08
28S rDNA	T551C	DNA	73.1532	26.3063	0.540541
		RNA-con.	88.64	7.88	3.48
		RNA-sen.	89.7	7.69	2.61
28S rDNA	T570C	DNA	77.1318	21.8992	0.968992
		RNA-con.	93.87	4.05	2.08
		RNA-sen.	94.21	3.99	1.8
28S rDNA	T576C	DNA	77.9093	21.499	0.591716
		RNA-con.	92.32	4.01	3.67
		RNA-sen.	92.46	4.37	3.17
28S rDNA	T597C	DNA	71.5726	22.5806	5.84677
		RNA-con.	84.92	5.32	9.76
		RNA-sen.	85.4	5.01	9.59
28S rDNA	C608G	DNA	75.5839	24.4161	0
		RNA-con.	22.05	77.375	0.575
		RNA-sen.	21.95	77.85	0.2
28S rDNA	T614G	DNA	75.2643	24.1015	0.634249
		RNA-con.	73.83	25.61	0.56
		RNA-sen.	72.59	26.78	0.63
28S rDNA	C628G	DNA	77.3836	22.6164	0
		RNA-con.	89.97	9.73	0.3
		RNA-sen.	90.71	9.1	0.19
28S rDNA	T653C	DNA	75.8974	20.2564	3.84615
		RNA-con.	92.36	2.45	5.19
		RNA-sen.	92.31	2.34	5.35
28S rDNA	A660C	DNA	74.7989	21.4477	3.75335
		RNA-con.	96.25	3.63	0.12
		RNA-sen.	95.98	2.34	1.68
28S rDNA	G674C	DNA	77.5449	20.3593	2.09581
		RNA-con.	99.75	0.17	0.08
		RNA-sen.	99.71	0.18	0.11
28S rDNA	T1076C	DNA	74.7967	25.2033	0
		RNA-con.	97.87	0.26	1.87
		RNA-sen.	97.83	0.38	1.79
28S rDNA	A1080C	DNA	76.8595	22.314	0.826446
		RNA-con.	94.73	4.93	0.34
		RNA-sen.	94.4	5.26	0.34
28S rDNA	A1099C	DNA	70.229	29.771	0
		RNA-con.	95.17	4.52	0.31
		RNA-sen.	95.49	4.16	0.35
28S rDNA	T2166G	DNA	36.2416	57.7181	6.04027
		RNA-con.	46.97	41.05	11.98
		RNA-sen.	47.23	40.83	11.94
28S rDNA	T2199C	DNA	50.8571	48.5714	0.571429
		RNA-con.	89.88	8.38	1.74
		RNA-sen.	90.56	7.72	1.72
28S rDNA	T2202C	DNA	55.7377	43.7158	0.546448
		RNA-con.	90.19	7.23	2.58
		RNA-sen.	90.78	6.87	2.35
28S rDNA	T2207C	DNA	58.9109	40.5941	0.49505
		RNA-con.	90.92	6.87	2.21
		RNA-sen.	91.5	6.36	2.14
28S rDNA	T2210C	DNA	58.5366	40.9756	0.487805
		RNA-con.	90.98	7.14	1.88
		RNA-sen.	91.56	6.61	1.83
28S rDNA	A2218C	DNA	62.6087	36.5217	0.869565
		RNA-con.	94.02	5.58	0.4
		RNA-sen.	94.53	5.06	0.41
28S rDNA	T2227C	DNA	61.9403	38.0597	0
		RNA-con.	94.9	4.05	1.05
		RNA-sen.	95.53	3.48	0.99
28S rDNA	G2232C	DNA	73.0769	24.8252	2.0979
		RNA-con.	96.22	3.62	0.16
		RNA-sen.	96.71	3.12	0.17
28S rDNA	T4887C	DNA	45.8034	52.9976	1.19904
		RNA-con.	44.3	55.35	0.35
		RNA-sen.	43.55	56.15	0.3
