# Supplementary material for: Fragmentation of nucleoli in senescent cancer cells is associated with increased levels of polyadenylated transcripts derived from noncoding regions of rDNA units
Source: Eur Biophys J. 2025 Jun 23;54(8):613–23. doi: 10.1007/s00249-025-01773-9 (PMC12678568; doi:10.1007/s00249-025-01773-9)
Supplement: Supplementary file 4 — Supplementary file4 (XLSX 10 KB) [file 249_2025_1773_MOESM4_ESM.xlsx]

## Sheet: TableS4
Table S4.	28S rDNA copy number in MCF-7 cells.
Sample	Origin	SRA no.	reads input	mapped reads to the 28S rDNA ref.	Genome proportion	Genome space (Mb)	28S copy number/1C
Control	This study		20671232	6822	0.0330024	1.12967	225.934
Senescence	This study		20405230	6036	0.0295807	1.01255	202.509
MCF-7 a	GeneBank	SRR21019393	13961448	4536	0.0324895	1.11211	222.423
MCF-7 b	GeneBank	SRR21019394	14519543	4681	0.0322393	1.10355	220.71
MCF-7 c	GeneBank	SRR21019396	15417352	5035	0.032658	1.11788	223.577
MCF-7 d	GeneBank	SRR6812628	14160624	4655	0.0328728	1.12524	225.047
MCF-7 e	GeneBank	SRR21019395	11880092	3766	0.0317001	1.08509	217.019
3.423 Mb/1C, average genome size of human genome
5.0 kb, 28S rRNA length
