# Supplementary material for: Fragmentation of nucleoli in senescent cancer cells is associated with increased levels of polyadenylated transcripts derived from noncoding regions of rDNA units
Source: Eur Biophys J. 2025 Jun 23;54(8):613–23. doi: 10.1007/s00249-025-01773-9 (PMC12678568; doi:10.1007/s00249-025-01773-9)
Supplement: Supplementary file 5 — Supplementary file5 (XLSX 13 KB) [file 249_2025_1773_MOESM5_ESM.xlsx]

## Sheet: TableS5
Table S5. Transcriptomic analysis of rRNA levels in control and irradiated cells
5'-ETS - poly-A	1Time post irradiation [hours]
	0	0.5	24	72	168
MCF7-2022-A	0.00703867	0.00888544	0.0111654	0.0124669	0.0127975
MCF7-2022-B	0.00857901				0.0184517
MCF7-2022-C	0.00770039	0.00831207	0.0104706	0.0164056	0.0135174
Average	0.00777269	0.00859876	0.010818	0.0144363	0.0149222
S.D.	0.000630916	0.000286681	0.00196935	0.000347407	0.00251301
1T-test[control versus irradiated]		0.271347	0.0169899	0.0242327	0.0175069
5'ETS - total RNA	Time post irradiation [hours]
	0	0.5	24	72	168
MCF7-2022-A	0.295334	0.29013	0.296958	0.299707	0.307139
MCF7-2022-B	0.247038				0.337374
Average	0.271186	0.29013	0.296958	0.299707	0.322256
S.D.	0.0241482	0	0	0	0.0151172
T-test[control versus irradiated]					0.0360511
18S-poly-A	Time post irradiation [hours]
	0	0.5	24	72	168
MCF7-2022-A	0.548714	0.600667	0.566042	0.404268	0.342055
MCF7-2022-B	0.43833				0.428419
MCF7-2022-C	0.467299	0.346405	0.398605	0.328308	0.2477
Average	0.484781	0.473536	0.482324	0.366288	0.339391
S.D.	0.057231	0.179791	0.118396	0.0537113	0.0903893
T-test[control versus irradiated]		0.920659	0.976107	0.103604	0.0781878
18S-total	Time post irradiation [hours]
	0	0.5	24	72	168
MCF7-2022-A	32.0009	32.0737	32.6323	32.7411	31.9426
MCF7-2022-B	32.5216				30.6067
Average	32.2612	32.0737	32.6323	32.7411	31.2746
S.D.	0.26036	0	0	0	0.667959
T-test[control versus irradiated]					0.302593
ITS1-poly-A	Time post irradiation [hours]
	0	0.5	24	72	168
MCF7-2022-A	0.00280114	0.00361666	0.00367682	0.00409554	0.00491601
MCF7-2022-B	0.00373018				0.00674156
MCF7-2022-C	0.00298686	0.00313381	0.00393845	0.00395236	0.00521932
Average	0.00317273	0.00337523	0.00380763	0.00402395	0.00562563
S.D.	0.000491616	0.00034143	0.000184999	0.00010124	0.00097825
T-test[control versus irradiated]		0.653919	0.192642	0.105106	0.0178329
ITS1-total	Time post irradiation [hours]
	0	0.5	24	72	168
MCF7-2022-A	0.133685	0.109259	0.128201	0.120039	0.139706
MCF7-2022-B	0.124247				0.164313
Average	0.128966	0.109259	0.128201	0.120039	0.152009
S.D.	0.00471875	0	0	0	0.0123035
T-test[control versus irradiated]					0.222449
1The values represent transcriptom proportion in percentage
2Significance levels of >95% are in bold letters
