# Supplementary material for: Fragmentation of nucleoli in senescent cancer cells is associated with increased levels of polyadenylated transcripts derived from noncoding regions of rDNA units
Source: Eur Biophys J. 2025 Jun 23;54(8):613–23. doi: 10.1007/s00249-025-01773-9 (PMC12678568; doi:10.1007/s00249-025-01773-9)
Supplement: Supplementary file 6 — Supplementary file6 (XLSX 10 KB) [file 249_2025_1773_MOESM6_ESM.xlsx]

## Sheet: TableS6
Table S6. List of sequence archives generated within this study.
Experiment [series]	Interval following irradiation [hours]	Libray type	Library layout	Number of reads [pair end]	1SRA accession numbers
A	0	RNA-seq	Poly-A	194,089,986	SRR32284923
A	0.5	RNA-seq	Poly-A	143,262,558	SRR32284911, SRR32284922
A	24	RNA-seq	Poly-A	144,679,786	SRR32284897, SRR32284900
A	72	RNA-seq	Poly-A	4,397,504	SRR32284896
A	168	RNA-seq	Poly-A	143,036,788	SRR32284893, SRR32284895
A	0	RNA-seq	random	139,328,012	SRR32284894
A	0.5	RNA-seq	random	136,183,598	SRR32284892
A	24	RNA-seq	random	147,767,116	SRR32284921
A	72	RNA-seq	random	147,644,456	SRR32284920
A	168	RNA-seq	random	120,620,282	SRR32284918, SRR32284919
A	0	DNA	random	20,671,232	SRR32284899
A	168	DNA	random	20,405,230	SRR32284898
B	0	RNA-seq	Poly-A	138,989,928	SRR32284914, SRR32284915, SRR32284916, SRR32284917
B	168	RNA-seq	Poly-A	138,351,872	SRR32284912, SRR32284913
B	0	RNA-seq	random	28,702,498	SRR32284910
B	168	RNA-seq	random	29,456,670	SRR32284909
C	0	RNA-seq	Poly-A	104,647,996	SRR32284907, SRR32284908
C	0.5	RNA-seq	Poly-A	102,814,282	SRR32284906
C	24	RNA-seq	Poly-A	112,487,332	SRR32284905
C	72	RNA-seq	Poly-A	134,331,886	SRR32284903, SRR32284904
C	168	RNA-seq	Poly-A	110,682,554	SRR32284901, SRR32284902
1All archives are avaialable within the Bioproject no. PRJNA575831
