# Supplementary material for: Fragmentation of nucleoli in senescent cancer cells is associated with increased levels of polyadenylated transcripts derived from noncoding regions of rDNA units
Source: Eur Biophys J. 2025 Jun 23;54(8):613–23. doi: 10.1007/s00249-025-01773-9 (PMC12678568; doi:10.1007/s00249-025-01773-9)
Supplement: Supplementary file 7 — Supplementary file7 (XLSX 10 KB) [file 249_2025_1773_MOESM7_ESM.xlsx]

## Sheet: TableS7
Table S7. List of reference sequences used in bioinformatic analyses.
rDNA
Gene		GenBank	Subregion	Start	End	Length
45S rDNA		KY962518				44838
			5'ETS	1	3657	3657
			18S rRNAe	3658	5526	1869
			ITS1	5527	6596	1070
			28S rRNA	7921	12971	5051
			3'ETS	12972	13332	360
Protein genes
Gene	code	GenBank	Size [bp]	note
Fibrillarin	FBL	M59849	1104
UBF "upstream binding factor"	UBTF	NM_001076683	4596
Nucleolin	NCL	NM_005381	2133	cds subregion
Lamin A/C	LMNA	NM_170707	500	5' cds subregion
